# Supplementary material for: Delayed Start of Routine Vaccination in Preterm and Small-for-Gestational-Age Infants: An Area-Based Cohort Study from the Tuscany Region, Italy
Source: Vaccines (Basel). 2022 Aug 28;10(9):1414. doi: 10.3390/vaccines10091414 (PMC9503094; doi:10.3390/vaccines10091414)
Supplement: Supplementary file 1 [file vaccines-10-01414-s001.zip]

Archive with 1 entries (1 files):
- vaccines-1829048-supplementary.pdf
